# Supplementary material for: Identification and Characterization of a Novel CCDC6::CASP7 Gene Rearrangement in an Advanced Colorectal Cancer Patient: A Case Report
Source: Int J Mol Sci. 2024 Nov 26;25(23):12665. doi: 10.3390/ijms252312665 (PMC11641570; doi:10.3390/ijms252312665)
Supplement: Supplementary file 1 [file ijms-25-12665-s001.zip]

Archive with 1 entries (1 files):
- ijms-3301967-supplementary.pdf
